# Supplementary material for: Transcranial Focused Ultrasound Stimulation for Alzheimer’s Disease—A Scoping Review
Source: Brain Sci. 2026 May 28;16(6):570. doi: 10.3390/brainsci16060570 (PMC13296419; doi:10.3390/brainsci16060570)
Supplement: Supplementary file 1 [file brainsci-16-00570-s001.zip]

Archive with 1 entries (1 files):
- brainsci-4309374-supplementary.pdf
